# Supplementary material for: Over Fifty Years of Life, Death, and Cannibalism: A Historical Recollection of Apoptosis and Autophagy
Source: Int J Mol Sci. 2021 Nov 18;22(22):12466. doi: 10.3390/ijms222212466 (PMC8618802; doi:10.3390/ijms222212466)
Supplement: Supplementary file 1 [file ijms-22-12466-s001.zip]

Archive with 1 entries (1 files):
- ijms-1452172-supplementary.mp4
